# Supplementary material for: The Genetic Effect on Muscular Changes in an Older Population: A Follow-Up Study after One-Year Cessation of Structured Training
Source: Genes (Basel). 2020 Aug 21;11(9):968. doi: 10.3390/genes11090968 (PMC7564970; doi:10.3390/genes11090968)
Supplement: Supplementary file 1 [file genes-11-00968-s001.zip]

Archive with 5 entries (5 files):
- LH_Table S5 Shared SNPs.pdf
- LH_Table S1 Training Protocols.pdf
- LH_Table S2 Candidate genes and SNPs.pdf
- LH_Table S3 Subgroups of high linkage disequilibrium.pdf
- LH_Table S4 Data-driven genes and SNPs.pdf
